# Supplementary material for: Nonverbal Communication Processing in Deaf Adults: An Activation Likelihood Estimation Meta-Analysis
Source: Brain Sci. 2025 Nov 30;15(12):1299. doi: 10.3390/brainsci15121299 (PMC12730276; doi:10.3390/brainsci15121299)
Supplement: Supplementary file 1 [file brainsci-15-01299-s001.zip]

Archive with 1 entries (1 files):
- brainsci-3885911-supplementary.pdf
